# Supplementary material for: Development of resident and migratory three-spined stickleback, Gasterosteus aculeatus
Source: PLoS One. 2024 Jul 18;19(7):e0295485. doi: 10.1371/journal.pone.0295485 (PMC11257305; doi:10.1371/journal.pone.0295485)
Supplement: S1 Dataset — (XLSX) [file pone.0295485.s001.xlsx]

## Sheet: Clutches
Cross Number	Cross Type	Egg Number	First Hatch Day	Day for 50 percent hatch	Hatch	Fail
4	M	25	12	13	23	2
8	M	29	12	12	29	0
21	M	22	12	12	20	2
22	M	29	12	12	5	7
25	M	30	11	12	29	1
26	M	27	11	12	24	3
1	R	21	14	14	21	0
5	R	19	13	13	18	1
17	R	13	13	14	11	2
20	R	28	13	14	24	4
33	R	17	13	14	17	0
34	R	23	13	13	21	2
M = Marine
R = Resident

## Sheet: Scores
Cross Number	Cross Type	Score based on Swarup (1958)
		Day 1	Day 2	Day 3	Day 4	Day 5	Day 6	Day 7	Day 8	Day 9	Day 10	Day 11	Day 12	Day 13	Day 14	Day 15	Day 16
4	M	11.5	16	17.5	18	20	21	22.5	23	23	23.5	23.5	24	26.5	27	NA	NA
8	M	12	16	17.5	19	20	21	22.5	23	23	23.5	23.5	26	26.5	26.5	NA	NA
21	M	11.5	16	17.5	19	20	22.5	23	23	23	23.5	24	26	26	26.5	NA	NA
22	M	12	16	17.5	19	20	22	22.5	22.5	23.5	23	24	26	26	27	NA	NA
25	M	11.5	16	17.5	20	20	22	23	23	23.5	23.5	24.5	26	26.5	NA	NA	NA
26	M	12	16	17.5	20	20	22.5	23	23	23	23.5	24.5	27	27	NA	NA	NA
1	R	9	12	17.5	18	20.5	21	22	23	23.5	24	24	24	24	27	27	27
5	R	8	16	17.5	19	20.5	21	22.5	23	23.5	23.5	24	24	26.5	26.5	27	NA
17	R	12	15	17	18	20	21	22.5	23	23	23.5	23.5	24	24	26.5	27	NA
20	R	11.5	15.5	17	18	20	21	22.5	23	23	23.5	23.5	24	25	27	26.5	NA
33	R	11	15	17	18	20	21	22.5	23	23.5	23.5	24	24	25	26.5	26.5	NA
34	R	12	15.5	17.5	18	20	21	22.5	23	23	23.5	24	24	26.5	26.5	26.5	NA
M = Marine
R = Resident

## Sheet: Egg Size
Year	Fish no	Fish_ID	Pop	Loch	Ecotype	Egg1W	Egg1L	Egg2W	Egg2L	Egg3W	Egg3L	Egg4W	Egg4L	Egg5W	Egg5L	Egg6W	Egg6L	Egg7W	Egg7L	Egg8W	Egg8L	Egg9W	Egg9L	Egg10W	Egg10L	Vol 1	Vol 2	Vol 3	Vol 4	Vol 5	Vol 6	Vol 7	Vol 8	Vol 9	Vol 10	Mature?
2007	233	2007_233	FAIM	faik	Migratory	54	57	48	50	55	56	56	57	53	55											1.59	1.1	1.62	1.71	1.47						1
2007	234	2007_234	FAIM	faik	Migratory	60	61	59	60	58	63	60	60	58	62											2.1	1.99	2.02	2.06	1.99						1
2007	228	2007_228	FAIM	faik	Migratory	55	58	56	57	54	58	55	61	55	60											1.67	1.71	1.61	1.76	1.73						1
2007	238	2007_238	FAIM	faik	Migratory	57	57	54	59	55	55	54	55	53	56											1.77	1.64	1.59	1.53	1.5						1
2007	236	2007_236	FAIM	faik	Migratory	55	57	65	68	57	64	66	66	58	59											1.65	2.74	1.98	2.74	1.89						1
2007	229	2007_229	FAIM	faik	Migratory	49	52	49	52	54	55	51	52	57	59											1.19	1.19	1.53	1.29	1.83						1
2007	237	2007_237	FAIM	faik	Migratory	59	60	56	64	56	60	58	60	61	65											1.99	1.92	1.8	1.93	2.31						1
2007	235	2007_235	FAIM	faik	Migratory	63	64	60	65	62	63	66	69	56	63											2.42	2.23	2.31	2.87	1.89						1
2011	129	2011_129	OBSE	obse	Resident	58	61	54	63	58	63	54	63	60	62	55	61	59	61	59	63	57	60	60	62	2.40159	2.15002	2.48033	2.15002	2.61221	2.15958	2.48512	2.5666	2.28147	2.61221	1
2011	98	2011_98	OBSE	obse	Resident	55	60	55	56	55	59	54	59	54	60	59	61	55	60	59	60	59	60	55	58	2.12417	1.98256	2.08877	2.01351	2.04763	2.48512	2.12417	2.44438	2.44438	2.05337	1
2011	93	2011_93	OBSM	obse	Migratory	55	55	54	55	55	56	55	55	55	56	55	57	55	57	52	53	52	53	51	52	1.94716	1.877	1.98256	1.94716	1.98256	2.01797	2.01797	1.67724	1.67724	1.58291	1
2011	92	2011_92	OBSM	obse	Migratory	54	60	61	62	59	62	54	61	59	63	60	62	60	61	54	61	58	61	54	60	2.04763	2.70001	2.52586	2.08176	2.5666	2.61221	2.57008	2.08176	2.40159	2.04763	1
2011	124	2011_124	OBSM	obse	Migratory	55	56	55	55	57	57	58	59	58	58	57	57	57	59	54	56	53	55	54	55	1.98256	1.94716	2.1674	2.32285	2.28348	2.1674	2.24344	1.91113	1.80812	1.877	1
2011	74	2011_74	OBSM	obse	Migratory	60	61	60	62	61	62	57	60	58	60	60	62	60	60	62	63	57	60	56	60	2.57008	2.61221	2.70001	2.28147	2.36222	2.61221	2.52794	2.83425	2.28147	2.20212	1
2011	72	2011_72	OBSM	obse	Migratory	57	58	52	54	55	58	53	59	53	59	54	59	52	60	56	58	53	54	58	58	2.20542	1.70889	2.05337	1.93962	1.93962	2.01351	1.89877	2.12872	1.77525	2.28348	1
2007	205	2007_205	FAIF	faik	Resident	59	59	60	60	58	59	58	59	59	59											1.96	2.06	1.89	1.89	1.96						1
2007	216	2007_216	FAIF	faik	Resident	63	64	60	71	58	62	60	64	60	63											2.42	2.44	1.99	2.2	2.16						1
2007	213	2007_213	FAIF	faik	Resident	62	65	56	66	63	65	53	63	57	64											2.38	1.98	2.46	1.69	1.98						1
2007	208	2007_208	FAIF	faik	Resident	52	64	59	67	53	62	57	62	62	62											1.65	2.23	1.66	1.92	2.27						1
2007	210	2007_210	FAIF	faik	Resident	58	59	56	59	65	65	60	64	62	64											1.89	1.77	2.62	2.2	2.35						1
2007	222	2007_222	FAIF	faik	Resident	55	62	55	67	57	61	67	72	60	60											1.79	1.93	1.89	3.08	2.06						1
2007	204	2007_204	FAIF	faik	Resident	60	65	60	64	58	60	61	65	60	65											2.23	2.2	1.93	2.31	2.23						1
2007	207	2007_207	FAIF	faik	Resident	55	59	58	60	58	59	56	60	58	60											1.7	1.93	1.89	1.8	1.93						1
2007	218	2007_218	FAIF	faik	Resident	57	63	60	65	59	62	59	65	59	63											1.95	2.23	2.06	2.16	2.09						1
2007	220	2007_220	FAIF	faik	Resident	60	65	58	64	57	62	53	63	63	65											2.23	2.05	1.92	1.69	2.46						1
2011	151	2011_151	FAIF	faik	Resident	60	66	60	63	61	65	63	65	61	66	62	64	64	68	65	65	60	65	64	65	2.78074	2.65434	2.83065	3.01931	2.8742	2.87923	3.25974	3.21406	2.73861	3.11592	1
2011	145	2011_145	FAIF	faik	Resident	60	60	60	61	60	63	59	62	58	63	60	64	55	62	55	60	58	60	60	62	2.52794	2.57008	2.65434	2.52586	2.48033	2.69647	2.19498	2.12417	2.36222	2.61221	1
